# Supplementary material for: Effects of Moss-Dominated Biocrusts on Soil Microbial Community Structure in an Ionic Rare Earth Tailings Area of Southern China
Source: Toxics. 2022 Dec 13;10(12):782. doi: 10.3390/toxics10120782 (PMC9781051; doi:10.3390/toxics10120782)
Supplement: Supplementary file 1 [file toxics-10-00782-s001.zip]

Archive with 1 entries (1 files):
- toxics-2066425-supplementary.pdf
